# Supplementary material for: The Childhood Opportunity Index 2.0: Factor Structure in 9–10 Year Olds in the Adolescent Brain Cognitive Development Study
Source: Int J Environ Res Public Health. 2025 Feb 6;22(2):228. doi: 10.3390/ijerph22020228 (PMC11855348; doi:10.3390/ijerph22020228)
Supplement: Supplementary file 1 [file ijerph-22-00228-s001.zip]

Archive with 1 entries (1 files):
- ijerph-3344221-supplementary.pdf
